# Supplementary material for: A study on the proliferation of Myzus persicae (sulzer) during the winter season for year-round production within a smart farm facility
Source: PLoS One. 2022 Oct 21;17(10):e0276520. doi: 10.1371/journal.pone.0276520 (PMC9586411; doi:10.1371/journal.pone.0276520)
Supplement: S1 Table — (XLSX) [file pone.0276520.s001.xlsx]

## Sheet: Sheet1
	S1 Table. The number of aphids monthly observed by light conditions in a smart farm facility
	Date	Light condition	No. of aphids
	Dec.	RB(1:1)	186
	Dec.	RB(5:1)	68
	Dec.	RB(10:1)	45
	Feb.	RB(1:1)	101
	Feb.	RB(5:1)	124
	Feb.	RB(10:1)	175
	Jan.	RB(1:1)	95
	Jan.	RB(5:1)	119
	Jan.	RB(10:1)	13
	Mar.	RB(1:1)	222
	Mar.	RB(5:1)	52
	Mar.	RB(10:1)	23
