# Supplementary material for: A study on the proliferation of Myzus persicae (sulzer) during the winter season for year-round production within a smart farm facility
Source: PLoS One. 2022 Oct 21;17(10):e0276520. doi: 10.1371/journal.pone.0276520 (PMC9586411; doi:10.1371/journal.pone.0276520)
Supplement: S2 Table — (XLSX) [file pone.0276520.s002.xlsx]

## Sheet: Sheet1
	S2 Table. The number of aphids monthly observed of each leaf of Eutrema japonicum by light condition in a smart farm facility
	Date	Light condition	plant number	leaf number	UPP	UND	W	S	No. of aphids
	Dec	RB(1:1)	1	1	0	12	0	12	12
	Dec	RB(1:1)	1	2	3	12	3	12	15
	Dec	RB(1:1)	1	3	0	12	2	10	12
	Dec	RB(1:1)	1	4	0	2	1	1	2
	Dec	RB(1:1)	1	5	0	1	0	1	1
	Dec	RB(1:1)	2	1	0	3	0	3	3
	Dec	RB(1:1)	2	2	0	0	0	0	0
	Dec	RB(1:1)	2	3	0	11	0	11	11
	Dec	RB(1:1)	2	4	0	1	0	1	1
	Dec	RB(1:1)	2	5	0	8	0	8	8
	Dec	RB(1:1)	2	6	0	1	0	1	1
	Dec	RB(1:1)	3	1	0	69	5	64	69
	Dec	RB(1:1)	3	2	0	18	2	16	18
	Dec	RB(1:1)	3	3	0	11	0	11	11
	Dec	RB(1:1)	3	4	0	12	3	9	12
	Dec	RB(1:1)	3	5	0	10	0	10	10
	Dec	RB(5:1)	1	1	0	3	0	3	3
	Dec	RB(5:1)	1	2	0	1	0	1	1
	Dec	RB(5:1)	2	1	0	14	0	14	14
	Dec	RB(5:1)	2	2	0	1	0	1	1
	Dec	RB(5:1)	2	3	0	3	0	3	3
	Dec	RB(5:1)	2	4	0	1	0	1	1
	Dec	RB(5:1)	3	1	4	11	0	15	15
	Dec	RB(5:1)	3	2	0	4	0	4	4
	Dec	RB(5:1)	3	3	0	3	1	2	3
	Dec	RB(10:1)	1	1	0	16	0	16	16
	Dec	RB(10:1)	1	2	0	7	5	2	7
	Dec	RB(10:1)	1	3	0	0	0	0	0
	Dec	RB(10:1)	1	4	0	0	0	0	0
	Dec	RB(10:1)	2	1	6	4	1	9	10
	Dec	RB(10:1)	2	2	0	17	0	17	17
	Dec	RB(10:1)	2	3	0	7	0	7	7
	Dec	RB(10:1)	2	4	0	1	0	1	1
	Dec	RB(10:1)	2	5	0	8	0	8	8
	Dec	RB(10:1)	3	1	0	0	0	0	0
	Dec	RB(10:1)	3	2	0	1	0	1	1
	Dec	RB(10:1)	3	3	0	1	0	1	1
	Dec	RB(10:1)	3	4	0	0	0	0	0
	Jan	RB(1:1)	1	1	0	1	0	1	1
	Jan	RB(1:1)	1	2	0	3	0	3	3
	Jan	RB(1:1)	1	3	0	1	0	1	1
	Jan	RB(1:1)	1	4	0	4	0	4	4
	Jan	RB(1:1)	1	5	0	2	0	2	2
	Jan	RB(1:1)	2	1	0	20	0	20	20
	Jan	RB(1:1)	2	2	0	23	1	22	23
	Jan	RB(1:1)	2	3	0	20	0	20	20
	Jan	RB(1:1)	3	1	1	15	0	16	16
	Jan	RB(1:1)	3	2	0	3	0	3	3
	Jan	RB(1:1)	3	3	0	1	1	0	1
	Jan	RB(1:1)	3	4	0	1	0	1	1
	Jan	RB(5:1)	1	2	0	2	1	1	2
	Jan	RB(5:1)	2	1	0	1	0	1	1
	Jan	RB(5:1)	2	2	0	3	1	2	3
	Jan	RB(5:1)	2	3	0	1	1	0	1
	Jan	RB(5:1)	3	1	1	0	1	0	1
	Jan	RB(5:1)	3	2	0	1	1	0	1
	Jan	RB(5:1)	3	3	0	4	0	4	4
	Jan	RB(10:1)	1	1	0	1	1	0	1
	Jan	RB(10:1)	1	2	1	3	3	1	4
	Jan	RB(10:1)	1	3	0	2	0	2	2
	Jan	RB(10:1)	1	4	1	5	0	6	6
	Jan	RB(10:1)	2	1	2	60	1	61	62
	Jan	RB(10:1)	2	2	0	20	0	20	20
	Jan	RB(10:1)	2	3	0	6	0	6	6
	Jan	RB(10:1)	2	4	0	4	0	4	4
	Jan	RB(10:1)	3	1	0	7	2	5	7
	Jan	RB(10:1)	3	2	0	5	0	5	5
	Jan	RB(10:1)	3	3	0	1	1	0	1
	Jan	RB(10:1)	3	4	0	1	0	1	1
	Feb	RB(1:1)	1	1	0	3	0	3	3
	Feb	RB(1:1)	1	2	0	14	1	13	14
	Feb	RB(1:1)	1	3	0	2	0	2	2
	Feb	RB(1:1)	1	4	0	4	0	4	4
	Feb	RB(1:1)	1	5	0	6	0	6	6
	Feb	RB(1:1)	2	1	0	7	0	7	7
	Feb	RB(1:1)	2	2	0	1	1	0	1
	Feb	RB(1:1)	2	3	0	4	0	4	4
	Feb	RB(1:1)	2	4	2	8	0	10	10
	Feb	RB(1:1)	3	1	2	33	0	35	35
	Feb	RB(1:1)	3	2	0	8	0	8	8
	Feb	RB(1:1)	3	3	0	7	0	7	7
	Feb	RB(5:1)	1	1	0	15	0	15	15
	Feb	RB(5:1)	1	2	0	1	0	1	1
	Feb	RB(5:1)	1	3	0	5	0	5	5
	Feb	RB(5:1)	2	1	1	44	4	41	45
	Feb	RB(5:1)	2	2	0	7	1	6	7
	Feb	RB(5:1)	2	3	3	48	0	51	51
	Feb	RB(5:1)	2	4	0	4	0	4	4
	Feb	RB(5:1)	2	5	0	12	0	12	12
	Feb	RB(5:1)	2	6	0	20	1	19	20
	Feb	RB(5:1)	3	1	0	2	0	2	2
	Feb	RB(5:1)	3	2	0	1	0	1	1
	Feb	RB(5:1)	3	3	0	8	1	7	8
	Feb	RB(5:1)	3	4	0	4	0	4	4
	Feb	RB(10:1)	1	1	0	31	2	29	31
	Feb	RB(10:1)	1	2	5	3	0	8	8
	Feb	RB(10:1)	1	3	0	2	0	2	2
	Feb	RB(10:1)	1	4	1	5	0	6	6
	Feb	RB(10:1)	1	5	0	19	0	19	19
	Feb	RB(10:1)	2	1	1	0	0	1	1
	Feb	RB(10:1)	2	2	0	1	0	1	1
	Feb	RB(10:1)	2	3	0	2	0	2	2
	Feb	RB(10:1)	3	1	0	12	3	9	12
	Feb	RB(10:1)	3	2	3	14	3	14	17
	Feb	RB(10:1)	3	3	0	7	0	7	7
	Feb	RB(10:1)	3	4	0	18	0	18	18
	Mar	RB(1:1)	1	1	8	28	0	36	36
	Mar	RB(1:1)	1	2	1	1	0	2	2
	Mar	RB(1:1)	1	3	0	19	2	17	19
	Mar	RB(1:1)	1	4	0	5	0	5	5
	Mar	RB(1:1)	2	1	0	17	0	17	17
	Mar	RB(1:1)	2	2	0	4	0	4	4
	Mar	RB(1:1)	2	3	0	4	1	3	4
	Mar	RB(1:1)	2	4	2	44	1	45	46
	Mar	RB(1:1)	2	5	0	13	0	13	13
	Mar	RB(1:1)	2	6	0	9	0	9	9
	Mar	RB(1:1)	2	7	0	2	0	2	2
	Mar	RB(1:1)	2	8	0	3	0	3	3
	Mar	RB(1:1)	2	9	0	5	0	5	5
	Mar	RB(1:1)	2	10	0	8	0	8	8
	Mar	RB(1:1)	3	1	0	11	1	10	11
	Mar	RB(1:1)	3	2	0	2	0	2	2
	Mar	RB(1:1)	3	3	0	2	0	2	2
	Mar	RB(5:1)	1	1	0	1	1	0	1
	Mar	RB(5:1)	2	1	0	2	0	2	2
	Mar	RB(5:1)	2	2	0	4	0	4	4
	Mar	RB(5:1)	3	1	0	13	1	12	13
	Mar	RB(5:1)	3	2	0	3	0	3	3
	Mar	RB(10:1)	1	1	0	1	0	1	1
	Mar	RB(10:1)	1	2	0	1	0	1	1
	Mar	RB(10:1)	1	3	0	6	0	6	6
	Mar	RB(10:1)	2	1	0	1	0	1	1
	Mar	RB(10:1)	2	2	2	1	0	3	3
	Mar	RB(10:1)	2	3	0	4	0	4	4
	Mar	RB(10:1)	2	4	1	3	0	4	4
	Mar	RB(10:1)	3	1	0	2	0	2	2
	Mar	RB(10:1)	3	2	0	3	0	3	3
	Mar	RB(10:1)	3	3	0	10	0	10	10
	Mar	RB(10:1)	3	4	0	1	0	1	1
