# Supplementary material for: A study on the proliferation of Myzus persicae (sulzer) during the winter season for year-round production within a smart farm facility
Source: PLoS One. 2022 Oct 21;17(10):e0276520. doi: 10.1371/journal.pone.0276520 (PMC9586411; doi:10.1371/journal.pone.0276520)
Supplement: S3 Table — (XLSX) [file pone.0276520.s003.xlsx]

## Sheet: Sheet1
	S3 Table. Averages and standard deviations of net photosynthetic rates of Eutrema japonicum in March by light conditions in a smart farm facility
	light conditions	Average	Standard deviation
	RB(1:1)	2.29795	0.96623
	RB(5:1)	4.01641	1.31463
	RB(10:1)	4.97878	1.63604
