# Supplementary material for: A study on the proliferation of Myzus persicae (sulzer) during the winter season for year-round production within a smart farm facility
Source: PLoS One. 2022 Oct 21;17(10):e0276520. doi: 10.1371/journal.pone.0276520 (PMC9586411; doi:10.1371/journal.pone.0276520)
Supplement: S4 Table — (XLSX) [file pone.0276520.s004.xlsx]

## Sheet: Sheet1
	S4 Table. Net photosynthetic rate of Eutrema japonicum in March by light condition in a smart farm facility
	Light condition	Net photosynthetic rate
	RB(1:1)	2.02
	RB(1:1)	2.06
	RB(1:1)	2.05
	RB(1:1)	1.32
	RB(1:1)	1.22
	RB(1:1)	1.61
	RB(1:1)	1.63
	RB(1:1)	3.42
	RB(1:1)	1.32
	RB(1:1)	1.77
	RB(1:1)	2.06
	RB(1:1)	1.85
	RB(1:1)	1.48
	RB(1:1)	1.51
	RB(1:1)	1.32
	RB(1:1)	2.05
	RB(1:1)	2.05
	RB(1:1)	2.39
	RB(1:1)	1.91
	RB(1:1)	1.94
	RB(1:1)	1.83
	RB(1:1)	1.87
	RB(1:1)	1.51
	RB(1:1)	1.46
	RB(1:1)	2.2
	RB(1:1)	2.35
	RB(1:1)	1.85
	RB(1:1)	1.66
	RB(1:1)	1.67
	RB(1:1)	2.06
	RB(1:1)	3.81
	RB(1:1)	4.26
	RB(1:1)	4.18
	RB(1:1)	2.99
	RB(1:1)	3.03
	RB(1:1)	2.77
	RB(1:1)	4.27
	RB(1:1)	4.66
	RB(1:1)	4.21
	RB(5:1)	3.54
	RB(5:1)	3.29
	RB(5:1)	3.96
	RB(5:1)	3.58
	RB(5:1)	3.67
	RB(5:1)	3.65
	RB(5:1)	4
	RB(5:1)	4.08
	RB(5:1)	3.31
	RB(5:1)	3.62
	RB(5:1)	3.97
	RB(5:1)	3.8
	RB(5:1)	3.13
	RB(5:1)	2.61
	RB(5:1)	2.35
	RB(5:1)	3.57
	RB(5:1)	3.89
	RB(5:1)	3.54
	RB(5:1)	3.14
	RB(5:1)	3.51
	RB(5:1)	3.53
	RB(5:1)	4.02
	RB(5:1)	4.02
	RB(5:1)	3.64
	RB(5:1)	3.19
	RB(5:1)	3.54
	RB(5:1)	3.56
	RB(5:1)	3.79
	RB(5:1)	4.06
	RB(5:1)	3.96
	RB(5:1)	3.77006
	RB(5:1)	2.39808
	RB(5:1)	3.34348
	RB(5:1)	5.81512
	RB(5:1)	4.53212
	RB(5:1)	5.8651
	RB(5:1)	7.37154
	RB(5:1)	7.0221
	RB(5:1)	9.00226
	RB(10:1)	4.49
	RB(10:1)	4.55
	RB(10:1)	4.7
	RB(10:1)	4.73
	RB(10:1)	4.98
	RB(10:1)	5.78
	RB(10:1)	5.87
	RB(10:1)	5.09
	RB(10:1)	5.97
	RB(10:1)	5.74
	RB(10:1)	5.79
	RB(10:1)	5.77
	RB(10:1)	5.74
	RB(10:1)	6.07
	RB(10:1)	6.05
	RB(10:1)	5.6
	RB(10:1)	5.9
	RB(10:1)	4.69
	RB(10:1)	4.16
	RB(10:1)	3.92
	RB(10:1)	5.4
	RB(10:1)	5.09
	RB(10:1)	5.45
	RB(10:1)	4.27
	RB(10:1)	5.7
	RB(10:1)	3.43
	RB(10:1)	4.25
	RB(10:1)	5.66
	RB(10:1)	5.91
	RB(10:1)	6.06
	RB(10:1)	2
	RB(10:1)	1.29
	RB(10:1)	1.76
	RB(10:1)	2.78
	RB(10:1)	2.14
	RB(10:1)	2.63
	RB(10:1)	7.83426
	RB(10:1)	8.10052
	RB(10:1)	8.82763
