# Supplementary material for: A study on the proliferation of Myzus persicae (sulzer) during the winter season for year-round production within a smart farm facility
Source: PLoS One. 2022 Oct 21;17(10):e0276520. doi: 10.1371/journal.pone.0276520 (PMC9586411; doi:10.1371/journal.pone.0276520)
Supplement: S5 Table — (XLSX) [file pone.0276520.s005.xlsx]

## Sheet: Sheet1
	S5 Table. The number, averages and standard deviations of leaves of Eutrema japonicum by light conditions in a smart farm facility
	Light condition	Plant number	No. of leaves per plant	Average number of leaves observed with aphids per plant	Standard deviation on the number of leaves observed with aphids per plant	Observed number of leaves with aphids per chamber during the study period	Average number of leaves per plant during the study period	Standard deviation on the number of leaves per plant during the study period	Average number of leaves observed with aphids per plant during the study period	Standard deviation on the number of leaves observed with aphids per plant during the study period
	RB(1:1)	1	5	2.89474	1.41007	57	6.66667	2.88675	4.75	1.91288
		2	10	4	2.62851
		3	5	2.46667	1.24595
	RB(5:1)	1	3	1.71429	0.755929	48	4.33333	1.52753	4	0.603023
		2	6	2.66667	1.54303
		3	4	2.08333	0.996205
	RB(10:1)	1	5	2.5625	1.26326	34	4.66667	0.57735	2.83333	1.40346
		2	5	2.5625	1.26326
		3	4	2.5	1.1547
